# Supplementary material for: Temporal variation in selection on male and female traits in wild tree crickets
Source: Ecol Evol. 2016 Jun 16;6(15):5118–28. doi: 10.1002/ece3.2105 (PMC4984491; doi:10.1002/ece3.2105)
Supplement: Supplementary file 2 — Data S1. Morphological measurements and viability status for all crickets sampled for this study. [file ECE3-6-5118-s002.xlsx]

## Sheet: Sheet1
Cricket ID	Year	Sampling date	Relative date	Relative survival	Sex	wing.w	femur.l	femur.w	tibia.l	pro.l	head.w
P357	2009	2009-08-26	1.24138	0	M	6.37	7.682	1.305	8.364	2.143	1.547
P359	2009	2009-08-26	1.24138	0	M	5.51	7.542	1.332	8.04	2.146	1.483
P361	2009	2009-08-26	1.24138	0	F	4.205	8.6005	1.574	9.649	2.461	1.787
P363	2009	2009-08-26	1.24138	0	F	4.006	8.4	1.5105	9.056	2.406	1.732
P364	2009	2009-08-26	1.24138	0	F	4.441	8.806	1.514	9.51	2.475	1.632
P365	2009	2009-08-26	1.24138	0	F	3.993	8.5625	1.537	9.232	2.442	1.635
P371	2009	2009-08-26	1.24138	0	F	3.797	8.025	1.4755	8.406	2.327	1.71
P374	2009	2009-08-26	1.24138	0	F	4.187	8.435	1.473	9.277	2.475	1.76
P377	2009	2009-08-26	1.24138	0	F	4.564	8.0385	1.485	9.06	2.317	1.654
P378	2009	2009-08-26	1.24138	0	F	4.062	7.8105	1.463	8.896	2.372	1.624
P380	2009	2009-08-26	1.24138	0	M	7.308	8.3445	1.3845	9.3215	2.271	1.619
S116	2009	2009-08-26	1.24138	1	M	6.245	6.962	1.359	7.689	2.041	1.444
S121	2009	2009-08-26	1.24138	1	M	6.82	8.2885	1.336	8.995	2.05	1.569
S124	2009	2009-08-26	1.24138	1	M	6.917	8.1405	1.3975	6.672	2.357	1.593
P395	2009	2009-09-02	9.93103	0	M	5.415	7.27	1.386	8.056	2.072	1.41
P397	2009	2009-09-02	9.93103	0	F	4.268	8.013	1.4745	8.619	2.322	1.622
P398	2009	2009-09-02	9.93103	0	F	4.012	7.641	1.4365	8.327	2.208	1.606
P399	2009	2009-09-02	9.93103	0	F	4.796	7.9865	1.436	9.075	2.294	1.628
P400	2009	2009-09-02	9.93103	0	M	6.383	8.025	1.3445	8.4975	2.23	1.59
P409	2009	2009-09-02	9.93103	0	F	4.054	7.884	1.459	8.537	2.288	1.698
P411	2009	2009-09-02	9.93103	0	F	3.892	8.3215	1.3855	8.731	2.268	1.723
P413	2009	2009-09-02	9.93103	0	F	4.048	7.8845	1.46	8.578	2.263	1.645
P415	2009	2009-09-02	9.93103	0	F	3.902	7.9255	1.45	8.71	2.339	1.724
P416	2009	2009-09-02	9.93103	0	F	4.659	8.8325	1.613	10.037	2.564	1.724
P417	2009	2009-09-02	9.93103	0	M	6.364	7.948	1.294	8.523	2.056	1.517
P418	2009	2009-09-02	9.93103	0	M	6.806	8.7545	1.357	9.38	2.256	1.574
P420	2009	2009-09-02	9.93103	0	F	3.246	8.012	1.459	8.51	2.285	1.731
P421	2009	2009-09-02	9.93103	0	F	4.24	8.5115	1.525	9.391	2.408	1.699
P422	2009	2009-09-02	9.93103	0	F	4.611	8.679	1.5385	9.6	2.459	1.715
P423	2009	2009-09-02	9.93103	0	M	6.889	8.065	1.4735	8.8675	2.435	1.619
S161	2009	2009-09-02	9.93103	1	F	4.173	8.4095	1.5355	9.524	2.459	1.762
S163	2009	2009-09-02	9.93103	1	F	3.964	7.989	1.5495	8.998	2.342	1.658
S172	2009	2009-09-02	9.93103	1	F	4.517	7.987	1.399	8.72	2.368	1.615
S173	2009	2009-09-02	9.93103	1	F	4.47	8.1415	1.499	9.026	2.337	1.761
S175	2009	2009-09-02	9.93103	1	M	6.357	6.9525	1.383	6.714	2.119	1.484
S182	2009	2009-09-02	9.93103	1	F	3.544	7.91	1.459	8.233	2.22	1.586
S189	2009	2009-09-02	9.93103	1	F	4.35	8.5255	1.4975	9.68	2.498	1.725
S191	2009	2009-09-02	9.93103	1	M	6.421	7.347	1.359	8.195	1.973	1.528
P424	2009	2009-09-09	18.6207	0	F	3.8	7.6155	1.3695	8.33	2.104	1.52
P425	2009	2009-09-09	18.6207	0	F	4.082	8.4355	1.461	9.512	2.383	1.656
P427	2009	2009-09-09	18.6207	0	M	7.258	7.732	1.333	8.566	2.185	1.539
P430	2009	2009-09-09	18.6207	0	M	6.744	8.076	1.309	8.863	2.328	1.488
P432	2009	2009-09-09	18.6207	0	F	4.275	8.1405	1.436	9.194	2.301	1.65
P433	2009	2009-09-09	18.6207	0	M	7.168	8.7805	1.524	9.662	2.412	1.604
P435	2009	2009-09-09	18.6207	0	F	4.324	8.0385	1.421	8.859	2.4	1.637
P436	2009	2009-09-09	18.6207	0	F	3.875	7.604	1.41	8.18	2.144	1.598
P437	2009	2009-09-09	18.6207	0	F	4.458	8.332	1.6155	9.828	2.477	1.819
P438	2009	2009-09-09	18.6207	0	F	4.127	8.6785	1.422	9.021	2.244	1.625
P440	2009	2009-09-09	18.6207	0	F	4.162	7.9235	1.4995	8.546	2.249	1.664
P442	2009	2009-09-09	18.6207	0	F	4.124	8.2685	1.474	8.902	2.304	1.722
P443	2009	2009-09-09	18.6207	0	F	4.192	8.193	1.461	8.891	2.327	1.632
P444	2009	2009-09-09	18.6207	0	F	4.188	8.6665	1.4505	9.5765	2.364	1.694
P445	2009	2009-09-09	18.6207	0	F	4.235	8.0395	1.4865	9.006	2.298	1.645
P446	2009	2009-09-09	18.6207	0	F	4.836	9.231	1.6	10.489	2.62	1.747
P447	2009	2009-09-09	18.6207	0	M	6.305	8.166	1.536	8.998	2.341	1.544
P448	2009	2009-09-09	18.6207	0	F	4.094	7.6405	1.3705	8.262	2.172	1.596
P449	2009	2009-09-09	18.6207	0	F	4.059	8.14	1.459	8.543	2.174	1.557
P450	2009	2009-09-09	18.6207	0	F	3.924	7.961	1.41	8.574	2.159	1.522
P451	2009	2009-09-09	18.6207	0	M	6.221	8.0635	1.3195	8.703	2.135	1.517
P452	2009	2009-09-09	18.6207	0	M	6.839	7.63	1.332	8.413	2.078	1.533
P453	2009	2009-09-09	18.6207	0	F	4.893	9.024	1.5105	9.677	2.534	1.799
P454	2009	2009-09-09	18.6207	0	F	3.876	8.7045	1.511	9.54	2.642	1.692
P455	2009	2009-09-09	18.6207	0	F	4.468	8.039	1.4595	8.729	2.398	1.692
P456	2009	2009-09-09	18.6207	0	F	4.333	8.742	1.5385	9.223	2.539	1.761
P457	2009	2009-09-09	18.6207	0	M	6.631	8	1.395	8.839	2.167	1.56
P458	2009	2009-09-09	18.6207	0	F	4.38	8.499	1.461	9.714	2.288	1.724
P459	2009	2009-09-09	18.6207	0	F	4.255	8.014	1.487	8.915	2.265	1.645
P460	2009	2009-09-09	18.6207	0	F	4.128	8.7675	1.536	9.345	2.478	1.684
P461	2009	2009-09-09	18.6207	0	F	4.344	8.754	1.434	9.795	2.308	1.696
S194	2009	2009-09-09	18.6207	1	M	6.478	7.274	1.331	7.9385	1.988	1.504
S195	2009	2009-09-09	18.6207	1	M	6.996	7.526	1.206	8.132	2.101	1.468
S196	2009	2009-09-09	18.6207	1	F	4.156	8.025	1.4475	9.036	2.296	1.665
S199	2009	2009-09-09	18.6207	1	M	6.367	7.2975	1.384	8.329	2.159	1.538
S200	2009	2009-09-09	18.6207	1	F	3.858	7.2065	1.259	8.082	2.062	1.556
S207	2009	2009-09-09	18.6207	1	F	4.017	8.324	1.561	9.1365	2.491	1.755
S209	2009	2009-09-09	18.6207	1	F	4.204	7.9625	1.3725	8.832	2.233	1.645
S210	2009	2009-09-09	18.6207	1	F	4.258	8.1145	1.485	8.976	2.266	1.645
S212	2009	2009-09-09	18.6207	1	M	6.885	7.987	1.3705	8.7255	2.311	1.583
S216	2009	2009-09-09	18.6207	1	M	6.398	8.038	1.434	8.547	2.258	1.59
S217	2009	2009-09-09	18.6207	1	F	4.187	8.37	1.462	9.121	2.3	1.684
S222	2009	2009-09-09	18.6207	1	F	4.391	8.7035	1.4755	10.116	2.504	1.756
S223	2009	2009-09-09	18.6207	1	M	6.538	7.3215	1.398	7.951	2.101	1.556
P463	2009	2009-09-16	27.3103	0	F	4.188	8.077	1.459	8.786	2.261	1.658
P464	2009	2009-09-16	27.3103	0	F	3.701	8.0125	1.447	8.928	2.309	1.612
P465	2009	2009-09-16	27.3103	0	M	7.159	8.32	1.433	9.802	2.337	1.631
P466	2009	2009-09-16	27.3103	0	F	4.438	8.2555	1.5275	8.828	2.436	1.74
P467	2009	2009-09-16	27.3103	0	F	3.984	7.8585	1.3835	8.207	2.222	1.641
P468	2009	2009-09-16	27.3103	0	F	4.157	9.2025	1.523	9.851	2.536	1.811
P470	2009	2009-09-16	27.3103	0	F	4.205	8.397	1.461	9.033	2.224	1.621
P471	2009	2009-09-16	27.3103	0	F	3.734	7.885	1.437	8.306	2.208	1.621
P472	2009	2009-09-16	27.3103	0	F	3.764	8.423	1.399	9.022	2.326	1.661
P473	2009	2009-09-16	27.3103	0	F	4.172	8.716	1.4595	9.273	2.537	1.676
P474	2009	2009-09-16	27.3103	0	M	6.95	7.897	1.449	8.9355	2.159	1.506
P475	2009	2009-09-16	27.3103	0	F	4.25	8.2685	1.5015	8.937	2.387	1.751
P476	2009	2009-09-16	27.3103	0	M	6.211	8.012	1.384	8.9365	2.286	1.543
P477	2009	2009-09-16	27.3103	0	F	4.02	7.605	1.446	8.669	2.287	1.709
P478	2009	2009-09-16	27.3103	0	F	3.879	8.1025	1.4335	8.792	2.459	1.671
P480	2009	2009-09-16	27.3103	0	M	7.088	8.153	1.41	9.4905	2.242	1.627
P481	2009	2009-09-16	27.3103	0	M	6.656	8.0125	1.2545	9.0045	2.273	1.633
P483	2009	2009-09-16	27.3103	0	M	6.257	7.1675	1.294	8.074	2.003	1.444
P484	2009	2009-09-16	27.3103	0	M	6.651	8.3835	1.523	8.87	2.512	1.661
P485	2009	2009-09-16	27.3103	0	M	6.853	7.6925	1.4205	8.325	2.284	1.556
P487	2009	2009-09-16	27.3103	0	F	3.859	8.094	1.388	8.876	2.193	1.608
P488	2009	2009-09-16	27.3103	0	F	3.8	6.988	1.258	8.601	2.081	1.595
P489	2009	2009-09-16	27.3103	0	F	4.204	7.8755	1.4105	8.897	2.287	1.671
P490	2009	2009-09-16	27.3103	0	F	3.904	8.102	1.51	8.633	2.321	1.708
P493	2009	2009-09-16	27.3103	0	M	6.649	7.475	1.28	8.295	2.082	1.454
P494	2009	2009-09-16	27.3103	0	M	6.696	8.2965	1.513	9.5005	2.381	1.656
S228	2009	2009-09-16	27.3103	1	F	4.496	8.5555	1.475	8.609	2.384	1.779
S229	2009	2009-09-16	27.3103	1	F	4.203	8.14	1.448	9.237	2.304	1.648
S230	2009	2009-09-16	27.3103	1	M	6.29	7.3915	1.396	7.899	1.992	1.508
S231	2009	2009-09-16	27.3103	1	M	6.586	3.7935	1.3715	8.5515	2.128	1.52
S233	2009	2009-09-16	27.3103	1	F	4.271	8.077	1.513	9.47	2.312	1.724
S234	2009	2009-09-16	27.3103	1	M	6.794	7.602	1.21	8.207	2.092	1.532
S235	2009	2009-09-16	27.3103	1	F	4.064	7.616	1.421	8.183	2.16	1.68
S237	2009	2009-09-16	27.3103	1	M	6.739	7.7705	1.3055	8.5555	2.105	1.519
S239	2009	2009-09-16	27.3103	1	F	4.346	7.9995	1.4355	8.484	2.345	1.595
S240	2009	2009-09-16	27.3103	1	M	7.073	7.2975	1.3585	8.2925	2.201	1.506
S241	2009	2009-09-16	27.3103	1	F	4.079	7.667	1.333	8.27	2.23	1.67
S246	2009	2009-09-16	27.3103	1	F	4.344	7.807	1.4105	8.843	2.202	1.671
S248	2009	2009-09-16	27.3103	1	F	4.14	8.371	1.485	9.404	2.296	1.852
S249	2009	2009-09-16	27.3103	1	F	4.454	8.553	1.485	9.141	2.245	1.635
S250	2009	2009-09-16	27.3103	1	M	7.123	7.707	1.386	8.31	2.118	1.556
S252	2009	2009-09-16	27.3103	1	F	4.113	8.2565	1.552	9.363	2.297	1.747
S253	2009	2009-09-16	27.3103	1	M	6.778	7.731	1.2565	8.202	2.114	1.504
P495	2009	2009-09-23	36	0	F	4.001	8.166	1.546	8.937	2.286	1.697
P498	2009	2009-09-23	36	0	M	6.839	8.844	1.485	9.8815	2.639	1.659
P499	2009	2009-09-23	36	0	F	4.485	8.5885	1.4975	9.275	2.422	1.684
P501	2009	2009-09-23	36	0	M	7.075	8.064	1.337	8.352	2.27	1.485
P502	2009	2009-09-23	36	0	F	3.983	8.501	1.486	9.353	2.508	1.742
P503	2009	2009-09-23	36	0	F	4.25	8.319	1.536	9.255	2.283	1.76
P504	2009	2009-09-23	36	0	F	4.077	7.5645	1.3565	8.474	2.211	1.686
P505	2009	2009-09-23	36	0	F	4.05	8.628	1.436	9.404	2.254	1.742
P506	2009	2009-09-23	36	0	M	6.948	7.847	1.4375	8.7675	2.221	1.591
P507	2009	2009-09-23	36	0	F	3.537	8.063	1.538	8.512	2.301	1.594
S256	2009	2009-09-23	36	1	F	4.048	8.153	1.472	9.031	2.249	1.736
S257	2009	2009-09-23	36	1	F	3.873	7.9745	1.433	8.988	2.396	1.622
S259	2009	2009-09-23	36	1	M	7.5	7.975	1.3585	8.5565	2.157	1.543
S260	2009	2009-09-23	36	1	M	7.167	8.0765	1.3695	8.8	2.279	1.534
S261	2009	2009-09-23	36	1	M	6.734	7.732	1.337	8.396	2.128	1.486
S262	2009	2009-09-23	36	1	F	4.093	8.0505	1.55	9.373	2.376	1.653
S263	2009	2009-09-23	36	1	M	6.822	8.141	1.421	8.655	2.277	1.556
S265	2009	2009-09-23	36	1	F	4.053	7.949	1.406	8.946	2.293	1.594
S267	2009	2009-09-23	36	1	F	4.219	8.882	1.6125	9.582	2.463	1.688
S269	2009	2009-09-23	36	1	M	6.808	7.321	1.3065	7.999	2.12	1.526
JP028	2010	2010-08-12	1.33333	0	F	4.414	8.778	1.485	9.452	2.495	1.664
JP034	2010	2010-08-12	1.33333	0	M	6.305	7.645	1.204	8.606	2.22733	1.501
JP038	2010	2010-08-12	1.33333	0	M	7.075	8.551	1.4845	9.3285	2.46233	1.658
JP043	2010	2010-08-12	1.33333	0	M	7.393	8.4095	1.447	9.087	2.38167	1.607
JP049	2010	2010-08-12	1.33333	0	M	6.894	7.922	1.331	9.082	2.37367	1.596
JP050	2010	2010-08-12	1.33333	0	F	4.533	8.22	1.485	9.067	2.462	1.608
JP051	2010	2010-08-12	1.33333	0	F	4.234	8.678	1.331	9.912	2.58067	1.756
JP053	2010	2010-08-12	1.33333	0	M	6.572	7.69	1.2675	8.6405	2.25233	1.557
JP054	2010	2010-08-12	1.33333	0	F	3.877	7.911	1.459	8.196	2.31333	1.645
JP055	2010	2010-08-12	1.33333	0	M	7.027	8.2745	1.395	9.678	2.35267	1.594
JP056	2010	2010-08-12	1.33333	0	M	6.779	8.038	1.306	8.691	2.212	1.454
JS029	2010	2010-08-12	1.33333	1	F	4.218	8.2165	1.5105	8.636	2.40567	1.745
JS036	2010	2010-08-12	1.33333	1	M	6.963	8.128	1.28	8.943	2.25567	1.607
JS038	2010	2010-08-12	1.33333	1	F	4.046	8.39	1.4725	9.191	2.35133	1.801
JP060	2010	2010-08-18	17.3333	0	M	6.479	7.628	1.305	8.494	2.123	1.543
JP063	2010	2010-08-18	17.3333	0	M	7.308	7.809	1.395	8.729	2.329	1.48
JP064	2010	2010-08-18	17.3333	0	F	4.408	8.297	1.344	9.438	2.321	1.607
JP077	2010	2010-08-18	17.3333	0	F	4.585	9.113	1.613	9.668	2.66633	1.876
JP085	2010	2010-08-18	17.3333	0	F	4.104	8.455	1.485	8.89	2.40533	1.708
JP086	2010	2010-08-18	17.3333	0	F	4.203	8.885	1.459	10.128	2.46933	1.888
JP087	2010	2010-08-18	17.3333	0	F	4.634	8.8165	1.5005	9.255	2.67733	1.709
JP088	2010	2010-08-18	17.3333	0	F	4.564	9.02	1.561	9.761	2.57567	1.838
JS042	2010	2010-08-18	17.3333	1	M	7.449	8.754	1.613	8.516	2.59167	1.658
JS043	2010	2010-08-18	17.3333	1	F	4.438	8.7935	1.6385	9.932	2.60533	1.701
JS044	2010	2010-08-18	17.3333	1	M	7.255	8.729	1.523	9.1105	2.425	1.556
JS045	2010	2010-08-18	17.3333	1	M	7.624	8.9365	1.5745	9.7	2.62633	1.619
JS046	2010	2010-08-18	17.3333	1	M	6.495	7.816	1.23	8.694	2.3	1.507
JS047	2010	2010-08-18	17.3333	1	M	7.094	7.9235	1.3825	8.6185	2.27233	1.541
JS050	2010	2010-08-18	17.3333	1	F	4.375	8.3675	1.477	9.157	2.51767	1.724
JS053	2010	2010-08-18	17.3333	1	F	4.633	8.815	1.592	9.896	2.47833	1.685
JP092	2010	2010-08-27	29.3333	0	M	6.933	8.992	1.388	9.741	2.49767	1.605
JP094	2010	2010-08-27	29.3333	0	M	7.108	8.17	1.358	8.68	2.22267	1.528
JP098	2010	2010-08-27	29.3333	0	F	4.362	9.113	1.587	9.692	2.533	1.756
JP100	2010	2010-08-27	29.3333	0	F	4.502	8.448	1.332	9.1	2.42233	1.687
JP101	2010	2010-08-27	29.3333	0	F	3.937	7.8845	1.203	8.371	2.07467	1.596
JP102	2010	2010-08-27	29.3333	0	F	4.579	8.967	1.4545	9.691	2.57167	1.697
JP103	2010	2010-08-27	29.3333	0	F	4.274	7.809	1.382	8.336	2.405	1.604
JP105	2010	2010-08-27	29.3333	0	M	6.43	7.5875	1.169	8.172	2.267	1.429
JS057	2010	2010-08-27	29.3333	1	F	4.365	8.6275	1.461	9.318	2.42267	1.67
JS058	2010	2010-08-27	29.3333	1	M	7.403	8.995	1.512	10.052	2.618	1.602
JS059	2010	2010-08-27	29.3333	1	M	7.172	8.6055	1.498	9.3995	2.45033	1.585
JS061	2010	2010-08-27	29.3333	1	M	7.263	8.8925	1.523	10.054	2.52467	1.699
JS062	2010	2010-08-27	29.3333	1	F	4.308	8.886	1.689	9.475	2.58633	1.849
JS064	2010	2010-08-27	29.3333	1	F	4.099	8.7325	1.5615	9.798	2.632	1.61
JS066	2010	2010-08-27	29.3333	1	F	4.281	8.76	1.664	9.037	2.54067	1.734
JS068	2010	2010-08-27	29.3333	1	M	6.635	7.724	1.347	8.039	2.24467	1.52
JP106	2010	2010-09-01	36	0	F	4.36	8.543	1.395	9.199	2.36133	1.627
JP108	2010	2010-09-01	36	0	F	4.47	8.958	1.4985	9.475	2.63467	1.773
JP110	2010	2010-09-01	36	0	F	4.626	9.088	1.539	10.463	2.66467	1.726
JP111	2010	2010-09-01	36	0	F	4.533	9.3375	1.4845	9.785	2.66633	1.836
JP113	2010	2010-09-01	36	0	M	6.738	8.089	1.485	9.033	2.38633	1.519
JP116	2010	2010-09-01	36	0	F	4.174	8.565	1.3725	9.302	2.34567	1.658
JP120	2010	2010-09-01	36	0	F	4.432	9.069	1.4595	10.029	2.62033	1.749
JP121	2010	2010-09-01	36	0	F	4.36	9.503	1.567	10.32	2.62	1.808
JP122	2010	2010-09-01	36	0	F	4.407	9.307	1.532	10.036	2.67833	1.916
JP123	2010	2010-09-01	36	0	M	7.042	9.0135	1.3065	10.207	2.411	1.697
JS069	2010	2010-09-01	36	1	M	7.182	8.409	1.5375	9.1815	2.42333	1.658
JS070	2010	2010-09-01	36	1	F	4.533	8.9615	1.6005	10.229	2.634	1.813
JS071	2010	2010-09-01	36	1	F	4.344	8.8685	1.5005	9.289	2.37133	1.774
JS072	2010	2010-09-01	36	1	F	4.475	9.4655	1.6135	10.146	2.50433	1.824
JS073	2010	2010-09-01	36	1	F	4.579	8.1305	1.4075	8.842	2.339	1.634
JS074	2010	2010-09-01	36	1	F	4.408	8.7795	1.4975	9.185	2.457	1.747
JS075	2010	2010-09-01	36	1	M	6.981	8.243	1.3955	9.35	2.36267	1.696
JS076	2010	2010-09-01	36	1	F	4.732	8.857	1.69	9.967	2.599	1.811
JS077	2010	2010-09-01	36	1	M	7.01	8.602	1.433	9.294	2.36033	1.582
JS078	2010	2010-09-01	36	1	M	7.266	8.4075	1.4605	9.119	2.28067	1.609
JS081	2010	2010-09-01	36	1	F	4.47	8.466	1.554	9.642	2.628	1.737
JS083	2010	2010-09-01	36	1	F	4.095	9.18	1.588	10.026	2.635	1.842
JS084	2010	2010-09-01	36	1	F	4.475	9.097	1.46	9.825	2.44833	1.721
JP042	2011	2011-08-11	1.56522	0	M	6.804	8.406	1.372	9.103	2.38525	1.669
JP045	2011	2011-08-11	1.56522	0	F	4.272	8.665	1.4595	9.435	2.435	1.824
JS039	2011	2011-08-17	10.9565	1	M	7.102	7.8725	1.421	8.507	2.316	1.575
JS040	2011	2011-08-17	10.9565	1	F	3.85	8.194	1.3825	8.794	2.31333	1.658
JS049	2011	2011-08-17	10.9565	1	F	4.052	8.448	1.434	9.298	2.418	1.683
JS050	2011	2011-08-17	10.9565	1	F	4.583	8.883	1.562	9.4925	2.60833	1.862
JP106	2011	2011-08-23	20.3478	0	F	4.039	8.578	1.537	9.285	2.32167	1.734
JP112B	2011	2011-08-23	20.3478	0	F	4.833	8.347	1.371	9.015	2.34267	1.585
JS060	2011	2011-08-23	20.3478	1	M	6.558	8.393	1.3885	8.778	2.34267	1.594
JS065	2011	2011-08-23	20.3478	1	M	7.612	9.152	1.524	10.249	2.665	1.659
JS066	2011	2011-08-23	20.3478	1	F	4.35	8.5255	1.5105	9.39	2.37825	1.545
JS067	2011	2011-08-23	20.3478	1	M	7.166	8.537	1.4465	9.008	2.35467	1.568
JS069	2011	2011-08-23	20.3478	1	F	4.482	8.7555	1.5875	9.597	2.45433	1.755
JP112	2011	2011-09-02	36	0	M	6.684	8.75	1.437	9.867	2.55867	1.772
JP116	2011	2011-09-02	36	0	F	4.251	8.321	1.421	8.856	2.30133	1.628
JP117	2011	2011-09-02	36	0	F	4.051	8.2205	1.473	9.2985	2.35667	1.648
JP118	2011	2011-09-02	36	0	F	4.292	8.4185	1.461	9.332	2.44567	1.67
JP121	2011	2011-09-02	36	0	F	4.461	8.677	1.357	9.744	2.49467	1.772
JP122	2011	2011-09-02	36	0	M	6.726	8.537	1.3955	9.4945	2.29233	1.748
JP123	2011	2011-09-02	36	0	M	6.674	8.0895	1.3695	8.239	2.25233	1.634
JP124	2011	2011-09-02	36	0	F	4.104	8.639	1.446	9.004	2.38867	1.785
JP125	2011	2011-09-02	36	0	M	7.195	8.525	1.433	9.254	2.38067	1.633
JS085	2011	2011-09-02	36	1	M	6.87	7.684	1.287	8.148	2.238	1.494
JS086	2011	2011-09-02	36	1	M	7.054	7.822	1.41	8.668	2.27633	1.549
JS087	2011	2011-09-02	36	1	F	4.225	8.542	1.538	9.39	2.458	1.744
JS088	2011	2011-09-02	36	1	F	4.505	8.5615	1.499	9.4405	2.53167	1.734
JS089	2011	2011-09-02	36	1	M	6.924	8.237	1.289	8.965	2.28333	1.528
JS090	2011	2011-09-02	36	1	F	4.474	8.596	1.4985	9.5405	2.499	1.688
JS091	2011	2011-09-02	36	1	F	4.521	8.721	1.472	9.6055	2.63933	1.7
JS092	2011	2011-09-02	36	1	M	6.699	7.981	1.487	8.391	2.33467	1.491
JS093	2011	2011-09-02	36	1	F	4.537	8.691	1.537	9.683	2.50933	1.762
JS095	2011	2011-09-02	36	1	M	6.813	8.039	1.539	8.715	2.34667	1.563
JS229	2012	2012-08-02	1	1	M	5.969	7.48	1.326	8.1575	2.295	1.584
JP215	2012	2012-08-08	7	0	M	6.9	7.84725	1.37425	8.736	2.306	1.501
JP221	2012	2012-08-08	7	0	M	6.348	7.4605	1.2075	8.438	2.145	1.545
JS312	2012	2012-08-08	7	1	M	5.717	7.475	1.197	7.752	2.078	1.459
JS323	2012	2012-08-08	7	1	M	6.688	7.7715	1.339	8.297	2.311	1.535
JP249	2012	2012-08-15	14	0	F	4.689	8.9395	1.458	10.2765	2.541	1.742
JP250	2012	2012-08-15	14	0	F	4.188	8.4005	1.4045	9.5905	2.549	1.707
JP251	2012	2012-08-15	14	0	F	4.15	8.67	1.453	9.5845	2.535	1.733
JP252	2012	2012-08-15	14	0	M	7.423	8.722	1.4425	9.4035	2.529	1.609
JP259	2012	2012-08-22	21	0	M	6.837	7.03775	1.34825	7.57	2.141	1.528
JP260	2012	2012-08-22	21	0	F	4.613	8.829	1.505	9.572	2.714	1.765
JP262	2012	2012-08-22	21	0	M	7.915	8.22825	1.45275	9.14825	2.597	1.654
JP263	2012	2012-08-22	21	0	M	6.991	7.6655	1.4255	8.5415	2.325	1.596
JP265	2012	2012-08-22	21	0	F	4.27	7.826	1.428	9.334	2.38	1.683
JP267	2012	2012-08-22	21	0	M	7.221	7.87675	1.323	8.6915	2.315	1.57
JP269	2012	2012-08-22	21	0	F	4.736	8.7295	1.3565	9.6805	2.575	1.641
JP270	2012	2012-08-22	21	0	M	7.262	8.8765	1.4925	9.86275	2.475	1.686
JS414	2012	2012-08-22	21	1	M	7.089	8.323	1.39425	9.36475	2.428	1.604
JS415	2012	2012-08-22	21	1	M	6.712	8.509	1.47525	9.13075	2.432	1.605
JS420	2012	2012-08-22	21	1	F	4.026	8.8135	1.537	9.8695	2.627	1.74
JS422	2012	2012-08-22	21	1	F	4.626	8.499	1.584	9.358	2.509	1.682
JS423	2012	2012-08-22	21	1	F	4.675	8.359	1.608	9.4825	2.518	1.742
JS425	2012	2012-08-22	21	1	M	6.269	7.4145	1.23575	7.7505	2.237	1.474
JS427	2012	2012-08-22	21	1	M	6.265	7.528	1.312	8.5775	2.187	1.448
JS428	2012	2012-08-22	21	1	F	4.653	8.7035	1.49	10.024	2.554	1.789
JP327	2012	2012-08-28	27	0	M	7.323	8.16175	1.483	8.87425	2.498	1.647
JP328	2012	2012-08-28	27	0	F	4.495	8.642	1.474	9.302	2.549	1.743
JP330	2012	2012-08-28	27	0	M	7.011	7.766	1.355	8.248	2.26	1.531
JP331	2012	2012-08-28	27	0	M	6.275	7.295	1.20875	8.2445	2.142	1.438
JP332	2012	2012-08-28	27	0	M	6.515	7.62175	1.3585	8.36025	2.156	1.508
JP333	2012	2012-08-28	27	0	F	4.014	8.157	1.428	9.179	2.313	1.577
JP334	2012	2012-08-28	27	0	F	3.67	7.2235	1.232	8.0705	2.078	1.561
JP335	2012	2012-08-28	27	0	M	6.044	6.532	1.121	7.25625	2.102	1.42
JP336	2012	2012-08-28	27	0	M	6.949	7.68075	1.34775	8.82125	2.331	1.545
JP337	2012	2012-08-28	27	0	M	6.022	6.7185	1.244	7.7185	2.098	1.446
JP338	2012	2012-08-28	27	0	M	7.083	8.15225	1.38575	9.11725	2.496	1.558
JP339	2012	2012-08-28	27	0	F	4.124	8.5335	1.4985	9.4125	2.587	1.689
JP341	2012	2012-08-28	27	0	F	3.827	8.0225	1.3515	9.06	2.472	1.593
JP342	2012	2012-08-28	27	0	F	4.58	8.52	1.507	9.4545	2.634	1.827
JP343	2012	2012-08-28	27	0	F	4.235	8.832	1.421	9.8225	2.559	1.735
JP344	2012	2012-08-28	27	0	F	4.163	8.704	1.458	9.605	2.545	1.733
JP345	2012	2012-08-28	27	0	F	4.245	8.744	1.492	9.666	2.553	1.709
JP346	2012	2012-08-28	27	0	F	4.615	8.8945	1.5765	10.031	2.56	1.733
JP348	2012	2012-08-28	27	0	M	6.681	7.59825	1.24425	8.4155	2.178	1.567
JP349	2012	2012-08-28	27	0	M	7.346	8.339	1.33525	9.2075	2.495	1.635
JS500	2012	2012-08-28	27	1	F	4.58	8.5725	1.5785	9.4765	2.588	1.729
JS501	2012	2012-08-28	27	1	F	3.713	8.305	1.5765	8.993	2.536	1.648
JS502	2012	2012-08-28	27	1	F	4.653	8.8535	1.4585	10.0035	2.518	1.651
JS503	2012	2012-08-28	27	1	M	7.136	8.6075	1.47975	9.717	2.415	1.568
JS504	2012	2012-08-28	27	1	M	6.87	8.3985	1.4365	9.3075	2.312	1.53
JS505	2012	2012-08-28	27	1	M	6.805	8.1255	1.387	9.2125	2.329	1.517
JS506	2012	2012-08-28	27	1	M	6.29	7.7465	1.38025	8.431	2.353	1.565
JS507	2012	2012-08-28	27	1	M	6.882	7.981	1.3485	8.69	2.311	1.505
JS508	2012	2012-08-28	27	1	M	6.596	7.561	1.239	8.42	2.233	1.49
JS509	2012	2012-08-28	27	1	M	6.681	7.6805	1.383	8.665	2.378	1.489
JS510	2012	2012-08-28	27	1	M	6.439	7.7445	1.35	8.657	2.376	1.553
JS511	2012	2012-08-28	27	1	M	5.681	7.256	1.197	7.874	2.095	1.417
JS512	2012	2012-08-28	27	1	M	6.044	7.0735	1.252	7.7535	2.128	1.431
JS513	2012	2012-08-28	27	1	F	4.281	8.296	1.505	9.003	2.482	1.671
JS514	2012	2012-08-28	27	1	F	4.832	8.956	1.538	10.432	2.64	1.758
JS515	2012	2012-08-28	27	1	F	4.581	7.8255	1.3255	8.9385	2.324	1.56
JS516	2012	2012-08-28	27	1	F	4.385	9.284	1.552	10.328	2.626	1.835
JS517	2012	2012-08-28	27	1	F	4.643	8.8055	1.4895	10.0265	2.613	1.712
JS518	2012	2012-08-28	27	1	F	3.76	8.515	1.352	9.586	2.314	1.703
JS526	2012	2012-08-28	27	1	F	4.485	8.915	1.534	9.489	2.472	1.695
JS527	2012	2012-08-28	27	1	F	4.472	8.6365	1.4665	9.674	2.497	1.789
JP305	2012	2012-09-02	32	0	F	4.479	8.484	1.4585	9.8515	2.558	1.696
JP306	2012	2012-09-02	32	0	F	4.324	8.615	1.483	9.273	2.551	1.773
JP307	2012	2012-09-02	32	0	F	4.626	9.097	1.568	9.942	2.732	1.766
JP309	2012	2012-09-02	32	0	F	4.27	8.736	1.601	10.127	2.552	1.678
JP310	2012	2012-09-02	32	0	F	4.246	8.609	1.505	9.578	2.534	1.727
JP311	2012	2012-09-02	32	0	M	6.964	8.924	1.4515	10.0137	2.526	1.602
JP312	2012	2012-09-02	32	0	F	4.416	8.751	1.4195	9.652	2.616	1.824
JP313	2012	2012-09-02	32	0	F	4.228	8.613	1.601	9.781	2.554	1.671
JP314	2012	2012-09-02	32	0	F	4.159	8.515	1.505	9.248	2.532	1.709
JP316	2012	2012-09-02	32	0	F	4.375	8.601	1.509	9.446	2.638	1.8187
JP317	2012	2012-09-02	32	0	M	6.981	7.5555	1.353	8.6715	2.218	1.538
JP318	2012	2012-09-02	32	0	F	4.105	8.3	1.3745	9.1365	2.488	1.716
JP319	2012	2012-09-02	32	0	F	4.159	8.6235	1.4675	9.26	2.608	1.725
JP320	2012	2012-09-02	32	0	F	4.642	8.4095	1.4355	9.487	2.488	1.62
JP321	2012	2012-09-02	32	0	F	4.182	7.904	1.318	8.55	2.3	1.561
JP323	2012	2012-09-02	32	0	F	4.469	8.321	1.522	9.599	2.44	1.649
JP325	2012	2012-09-02	32	0	M	7.267	8.5165	1.463	9.0705	2.635	1.686
JS450	2012	2012-09-02	32	1	F	4.628	9.0805	1.537	10.204	2.647	1.78
JS451	2012	2012-09-02	32	1	F	4.241	8.461	1.342	9.0095	2.416	1.624
JS452	2012	2012-09-02	32	1	F	4.58	8.616	1.539	9.427	2.67	1.665
JS453	2012	2012-09-02	32	1	F	4.377	8.43	1.4515	9.3095	2.579	1.754
JS454	2012	2012-09-02	32	1	F	4.111	8.264	1.427	9.517	2.516	1.61
JS455	2012	2012-09-02	32	1	F	4.408	8.453	1.458	9.461	2.512	1.67
JS456	2012	2012-09-02	32	1	F	4.284	9.133	1.553	10.06	2.597	1.737
JS457	2012	2012-09-02	32	1	F	3.921	8.908	1.453	9.7275	2.597	1.631
JS458	2012	2012-09-02	32	1	F	4.516	9.0075	1.5295	9.648	2.51	1.713
JS459	2012	2012-09-02	32	1	M	7.653	8.847	1.4465	10.3055	2.651	1.636
JS460	2012	2012-09-02	32	1	M	6.641	8.04875	1.34275	8.97725	2.321	1.563
JS461	2012	2012-09-02	32	1	M	6.495	8.4765	1.3865	9.0745	2.484	1.607
JS462	2012	2012-09-02	32	1	M	6.647	8.0875	1.523	9.211	2.425	1.565
JS463	2012	2012-09-02	32	1	M	7.528	7.9585	1.403	8.4715	2.371	1.626
JS464	2012	2012-09-02	32	1	M	6.868	7.45725	1.346	8.4515	2.325	1.525
JS465	2012	2012-09-02	32	1	M	6.969	7.696	1.36625	8.8905	2.353	1.516
JP358	2012	2012-09-06	36	0	F	4.379	8.5005	1.4825	9.1095	2.509	1.677
JP359	2012	2012-09-06	36	0	F	4.548	8.97	1.585	10.089	2.641	1.749
JP360	2012	2012-09-06	36	0	M	6.878	8.5825	1.5015	9.471	2.557	1.6
JP361	2012	2012-09-06	36	0	F	4.309	8.32	1.367	9.447	2.402	1.651
JP364	2012	2012-09-06	36	0	F	4.522	8.123	1.411	8.763	2.418	1.639
JP365	2012	2012-09-06	36	0	F	3.99	8.2815	1.4615	9.336	2.497	1.654
JP366	2012	2012-09-06	36	0	F	4.418	8.827	1.546	9.818	2.527	1.674
JP367	2012	2012-09-06	36	0	F	4.366	8.539	1.512	9.346	2.535	1.75
JP368	2012	2012-09-06	36	0	F	4.438	7.793	1.381	8.805	2.361	1.611
JP369	2012	2012-09-06	36	0	F	3.995	8.4985	1.47	9.2595	2.518	1.675
JP370	2012	2012-09-06	36	0	F	4.407	8.839	1.452	9.7175	2.596	1.736
JP371	2012	2012-09-06	36	0	F	4.269	8.3085	1.4595	9.3945	2.534	1.76
JP372	2012	2012-09-06	36	0	F	4.424	9.035	1.558	10.36	2.689	1.757
JP373	2012	2012-09-06	36	0	M	6.979	7.944	1.3285	8.51	2.341	1.546
JP374	2012	2012-09-06	36	0	F	3.957	8.049	1.38	9.14	2.446	1.647
JP375	2012	2012-09-06	36	0	F	4.178	8.5815	1.5545	9.7265	2.652	1.762
JP376	2012	2012-09-06	36	0	F	4.456	9.221	1.601	9.919	2.648	1.811
JP377	2012	2012-09-06	36	0	F	4.188	8.612	1.4115	9.329	2.508	1.578
JP378	2012	2012-09-06	36	0	M	6.984	8.28225	1.43375	9.5615	2.488	1.607
JS478	2012	2012-09-06	36	1	M	6.441	7.82475	1.3185	8.634	2.251	1.478
JS479	2012	2012-09-06	36	1	M	6.524	7.875	1.29575	8.52425	2.317	1.517
JS480	2012	2012-09-06	36	1	M	7.076	8.264	1.427	8.961	2.408	1.533
JS481	2012	2012-09-06	36	1	M	6.412	7.38425	1.2675	8.30525	2.283	1.49
JS482	2012	2012-09-06	36	1	M	7.12	7.91125	1.37325	9.00025	2.307	1.437
JS483	2012	2012-09-06	36	1	M	6.666	8.3125	1.37325	9.42	2.603	1.545
JS484	2012	2012-09-06	36	1	F	4.132	8.6375	1.4085	9.361	2.554	1.731
JS485	2012	2012-09-06	36	1	F	4.439	8.6615	1.4595	9.8285	2.591	1.716
JS486	2012	2012-09-06	36	1	F	4.171	8.408	1.428	9.4955	2.479	1.626
JS487	2012	2012-09-06	36	1	F	4.189	8.881	1.3885	9.323	2.452	1.704
JS488	2012	2012-09-06	36	1	F	4.423	8.517	1.5	9.2	2.559	1.725
JS489	2012	2012-09-06	36	1	F	4.104	8.188	1.506	9.61	2.402	1.702
JS490	2012	2012-09-06	36	1	F	4.14	7.801	1.36225	8.396	2.271	1.505
JS491	2012	2012-09-06	36	1	F	4.093	7.86	1.2645	8.9445	2.211	1.505
JS492	2012	2012-09-06	36	1	F	4.208	8.0265	1.421	8.853	2.416	1.639
JS520	2012	2012-09-06	36	1	F	4.242	7.945	1.393	8.505	2.412	1.629
